# Supplementary material for: DNA Matrix Operation Based on the Mechanism of the DNAzyme Binding to Auxiliary Strands to Cleave the Substrate
Source: Biomolecules. 2021 Nov 30;11(12):1797. doi: 10.3390/biom11121797 (PMC8698824; doi:10.3390/biom11121797)
Supplement: Supplementary file 1 [file biomolecules-11-01797-s001.zip]

Archive with 1 entries (1 files):
- biomolecules-1445615-supplementary.pdf
